# Supplementary material for: Chromosomal inversions from an initial ecotypic divergence drive a gradual repeated radiation of Galápagos beetles
Source: Sci Adv. 2024 May 31;10(22):eadk7906. doi: 10.1126/sciadv.adk7906 (PMC11141621; doi:10.1126/sciadv.adk7906)
Supplement: Supplementary file 2 — Data S1 to S6 [file sciadv.adk7906_data_s1_to_s6.zip]

Archive with 6 entries (6 files):
- adk7906_data_S1.xlsx
- adk7906_data_S2.xlsx
- adk7906_data_S3.xlsx
- adk7906_data_S4.xlsx
- adk7906_data_S5.xlsx
- adk7906_data_S6.xlsx
