# Supplementary material for: Chromosomal inversions from an initial ecotypic divergence drive a gradual repeated radiation of Galápagos beetles
Source: Sci Adv. 2024 May 31;10(22):eadk7906. doi: 10.1126/sciadv.adk7906 (PMC11141621; doi:10.1126/sciadv.adk7906)
Supplement: Supplementary file 2 — Data S1 to S6 [file sciadv.adk7906_data_s1_to_s6.zip › adk7906_data_S1.xlsx]

## Sheet: Sheet1
	Individual	Species	Island	Ecotype	Altitude (m)	Sampling_year	Sampled_by1	Library_type	Platform	Read length (bp)	n_reads2	Total bases (Gb)	Expected coverage3	Biosample_Acc	SRA_Acc
Whole genome resequencing
	FER_HIGH_CAL141	Calosoma granatense	Fernandina	highland	1290	2014	FH, CV, WD, SMVB	WGS	Illumina HiSeq 1500	100	33186882	6.63738	21.3633	SAMN18267956	SRR13973586
	FER_HIGH_CAL142	Calosoma granatense	Fernandina	highland	1290	2014	FH, CV, WD, SMVB	WGS	Illumina HiSeq 1500	100	36560309	7.31206	23.5349	SAMN18267957	SRR13973585
	FER_HIGH_CAL144	Calosoma granatense	Fernandina	highland	1290	2014	FH, CV, WD, SMVB	WGS	Illumina HiSeq 1500	100	39735388	7.94708	25.5788	SAMN18267959	SRR13973584
	FER_HIGH_CAL170	Calosoma granatense	Fernandina	highland	1290	2014	FH, CV, WD, SMVB	WGS	Illumina HiSeq 1500	100	33359092	6.67182	21.4742	SAMN18267960	SRR13973582
	FER_LOW_CAL135	Calosoma granatense	Fernandina	lowland	600	2014	FH, CV, WD, SMVB	WGS	Illumina HiSeq 1500	100	36919267	7.38385	23.766	SAMN18267961	SRR13973581
	FER_LOW_CAL137	Calosoma granatense	Fernandina	lowland	600	2014	FH, CV, WD, SMVB	WGS	Illumina HiSeq 1500	100	31696692	6.33934	20.4041	SAMN18267963	SRR13973580
	IVA_HIGH_CAL162	Calosoma granatense	Isabela Volcan Alcedo	highland	1100	2014	FH, CV, WD, SMVB	WGS	Illumina HiSeq 1500	100	29596639	5.91933	19.0522	SAMN18267972	SRR13973579
	IVA_HIGH_CAL163	Calosoma granatense	Isabela Volcan Alcedo	highland	1100	2014	FH, CV, WD, SMVB	WGS	Illumina HiSeq 1500	100	32453622	6.49072	20.8913	SAMN18267973	SRR13973578
	IVA_HIGH_CAL171	Calosoma granatense	Isabela Volcan Alcedo	highland	1100	2014	FH, CV, WD, SMVB	WGS	Illumina HiSeq 1500	100	34508694	6.90174	22.2142	SAMN18267974	SRR13973577
	IVA_HIGH_CAL172	Calosoma granatense	Isabela Volcan Alcedo	highland	1100	2014	FH, CV, WD, SMVB	WGS	Illumina HiSeq 1500	100	30176166	6.03523	19.4253	SAMN18267975	SRR13973576
	IVA_LOW_CAL164	Calosoma granatense	Isabela Volcan Alcedo	lowland	650	2014	FH, CV, WD, SMVB	WGS	Illumina HiSeq 1500	100	33304563	6.66091	21.4391	SAMN18267981	SRR13973575
	IVA_LOW_CAL173	Calosoma granatense	Isabela Volcan Alcedo	lowland	650	2014	FH, CV, WD, SMVB	WGS	Illumina HiSeq 1500	100	31919366	6.38387	20.5474	SAMN18267987	SRR13973574
	SCB_LOW_CAL165	Calosoma granatense	San Cristobal	lowland	320	2014	FH, CV, WD, SMVB	WGS	Illumina HiSeq 1500	100	28633951	5.72679	18.4325	SAMN18267997	SRR13973560
	SCB_LOW_CAL166	Calosoma granatense	San Cristobal	lowland	320	2014	FH, CV, WD, SMVB	WGS	Illumina HiSeq 1500	100	40729546	8.14591	26.2188	SAMN18267998	SRR13973559	0.35417	0.3	0.106251
	SCB_LOW_CAL177	Calosoma granatense	San Cristobal	lowland	320	2014	FH, CV, WD, SMVB	WGS	Illumina HiSeq 1500	100	31819533	6.36391	20.4831	SAMN18267999	SRR13973558
	SCB_LOW_CAL178	Calosoma granatense	San Cristobal	lowland	320	2014	FH, CV, WD, SMVB	WGS	Illumina HiSeq 1500	100	37942693	7.58854	24.4248	SAMN18268000	SRR13973557
	SCZ_LOW_CAL169	Calosoma granatense	Santa Cruz	lowland	2	2014	FH, CV, WD, SMVB	WGS	Illumina HiSeq 1500	100	38559223	7.71184	24.8217	SAMN18268018	SRR13973482
	SCZ_LOW_CAL176	Calosoma granatense	Santa Cruz	lowland	2	2014	FH, CV, WD, SMVB	WGS	Illumina HiSeq 1500	100	33853329	6.77067	21.7924	SAMN18268019	SRR13973480
	SAN_LOW_CAL156	Calosoma granatense	Santiago	lowland	175	2014	FH, CV, WD, SMVB	WGS	Illumina HiSeq 1500	100	30983239	6.19665	19.9448	SAMN18268037	SRR13973508
	SAN_LOW_CAL158	Calosoma granatense	Santiago	lowland	175	2014	FH, CV, WD, SMVB	WGS	Illumina HiSeq 1500	100	37812342	7.56247	24.3409	SAMN18268039	SRR13973505
	SAN_HIGH_CAL146	Calosoma galapageium	Santiago	highland	630	2014	FH, CV, WD, SMVB	WGS	Illumina HiSeq 1500	100	29917460	5.98349	19.2587	SAMN18268044	SRR13973500
	SAN_HIGH_CAL147	Calosoma galapageium	Santiago	highland	630	2014	FH, CV, WD, SMVB	WGS	Illumina HiSeq 1500	100	37405690	7.48114	24.0791	SAMN18268045	SRR13973499
	SAN_HIGH_CAL150	Calosoma galapageium	Santiago	highland	630	2014	FH, CV, WD, SMVB	WGS	Illumina HiSeq 1500	100	29000678	5.80014	18.6686	SAMN18268048	SRR13973495
	SAN_HIGH_CAL152	Calosoma galapageium	Santiago	highland	630	2014	FH, CV, WD, SMVB	WGS	Illumina HiSeq 1500	100	33493852	6.69877	21.5609	SAMN18268050	SRR13973493
	SCZ_HIGH_CAL167	Calosoma leleuporum	Santa Cruz	highland	825	2014	FH, CV, WD, SMVB	WGS	Illumina HiSeq 1500	100	27629884	5.52598	17.7861	SAMN18268066	SRR13973556
	SCZ_HIGH_CAL168	Calosoma leleuporum	Santa Cruz	highland	825	2014	FH, CV, WD, SMVB	WGS	Illumina HiSeq 1500	100	41762192	8.35244	26.8835	SAMN18268067	SRR13973555
	SCZ_HIGH_CAL174	Calosoma leleuporum	Santa Cruz	highland	825	2014	FH, CV, WD, SMVB	WGS	Illumina HiSeq 1500	100	29945349	5.98907	19.2767	SAMN18268068	SRR13973554
	SCZ_HIGH_CAL175	Calosoma leleuporum	Santa Cruz	highland	825	2014	FH, CV, WD, SMVB	WGS	Illumina HiSeq 1500	100	36129430	7.22589	23.2575	SAMN18268069	SRR13973553
	SCB_HIGH_CAL72	Calosoma linelli	San Cristobal	highland	730	1996	LB, KD, JPM	WGS	Illumina HiSeq 1500	100	30531900	6.10638	19.6543	SAMN18268088	SRR13973598
	SCB_HIGH_CAL74	Calosoma linelli	San Cristobal	highland	730	1996	LB, KD, JPM	WGS	Illumina HiSeq 1500	100	41009864	8.20197	26.3992	SAMN18268089	SRR13973597
	SCB_HIGH_CAL75	Calosoma linelli	San Cristobal	highland	730	1996	LB, KD, JPM	WGS	Illumina HiSeq 1500	100	31703847	6.34077	20.4087	SAMN18268090	SRR13973596
	SCB_highland_CAL71	Calosoma linelli	San Cristobal	highland	730	1996	LB, KD, JPM	WGS	Illumina HiSeq 1500	100	26478616	5.29572	17.045	SAMN18268093	SRR13973592
	SAYI_CAL133	Calosoma sayi	NA	NA	120	2012	MH	WGS	Illumina HiSeq 1500	100	29151688	5.83034	18.7658	SAMN18268096	SRR13973566
RAD sequencing (SbfI)
	FER_HIGH_CAL140	Calosoma granatense	Fernandina	highland	1290	2014	FH, CV, WD, SMVB	RAD-Seq	Illumina MiSeq	250	301825	0.60365	113.468	SAMN18267955	SRR13973618
	FER_HIGH_CAL141	Calosoma granatense	Fernandina	highland	1290	2014	FH, CV, WD, SMVB	RAD-Seq	Illumina MiSeq	250	124304	0.248608	46.7308	SAMN18267956	SRR13973617
	FER_HIGH_CAL142	Calosoma granatense	Fernandina	highland	1290	2014	FH, CV, WD, SMVB	RAD-Seq	Illumina MiSeq	250	127731	0.255462	48.0192	SAMN18267957	SRR13973468
	FER_HIGH_CAL143	Calosoma granatense	Fernandina	highland	1290	2014	FH, CV, WD, SMVB	RAD-Seq	Illumina MiSeq	250	113592	0.227184	42.7038	SAMN18267958	SRR13973457
	FER_HIGH_CAL144	Calosoma granatense	Fernandina	highland	1290	2014	FH, CV, WD, SMVB	RAD-Seq	Illumina MiSeq	250	258909	0.517818	97.3342	SAMN18267959	SRR13973547
	FER_LOW_CAL135	Calosoma granatense	Fernandina	lowland	600	2014	FH, CV, WD, SMVB	RAD-Seq	Illumina MiSeq	250	306091	0.612182	115.072	SAMN18267961	SRR13973536
	FER_LOW_CAL136	Calosoma granatense	Fernandina	lowland	600	2014	FH, CV, WD, SMVB	RAD-Seq	Illumina MiSeq	250	352088	0.704176	132.364	SAMN18267962	SRR13973525
	FER_LOW_CAL137	Calosoma granatense	Fernandina	lowland	600	2014	FH, CV, WD, SMVB	RAD-Seq	Illumina MiSeq	250	250976	0.501952	94.3519	SAMN18267963	SRR13973507
	FER_LOW_CAL138	Calosoma granatense	Fernandina	lowland	600	2014	FH, CV, WD, SMVB	RAD-Seq	Illumina MiSeq	250	423670	0.84734	159.274	SAMN18267964	SRR13973496
	FER_LOW_CAL139	Calosoma granatense	Fernandina	lowland	600	2014	FH, CV, WD, SMVB	RAD-Seq	Illumina MiSeq	250	152190	0.30438	57.2143	SAMN18267965	SRR13973485
	IVA_HIGH_CAL111	Calosoma granatense	Isabela Volcan Alcedo	highland	1110	1996	LB, KD, JPM	RAD-Seq	Illumina HiSeq 1500	100	779105	0.623284	292.897	SAMN18267966	SRR13973616
	IVA_HIGH_CAL113	Calosoma granatense	Isabela Volcan Alcedo	highland	1110	1996	LB, KD, JPM	RAD-Seq	Illumina HiSeq 1500	100	964347	0.771478	362.536	SAMN18267967	SRR13973605
	IVA_HIGH_CAL114	Calosoma granatense	Isabela Volcan Alcedo	highland	1110	1996	LB, KD, JPM	RAD-Seq	Illumina HiSeq 1500	100	284877	0.227902	107.097	SAMN18267968	SRR13973594
	IVA_HIGH_CAL115	Calosoma granatense	Isabela Volcan Alcedo	highland	1110	1996	LB, KD, JPM	RAD-Seq	Illumina HiSeq 1500	100	547301	0.437841	205.752	SAMN18267969	SRR13973583
	IVA_HIGH_CAL116	Calosoma granatense	Isabela Volcan Alcedo	highland	1110	1996	LB, KD, JPM	RAD-Seq	Illumina HiSeq 1500	100	703644	0.562915	264.528	SAMN18267970	SRR13973572
	IVA_HIGH_CAL128	Calosoma granatense	Isabela Volcan Alcedo	highland	1110	1996	LB, KD, JPM	RAD-Seq	Illumina HiSeq 1500	100	529345	0.423476	199.002	SAMN18267971	SRR13973561
	IVA_HIGH_CAL21	Calosoma granatense	Isabela Volcan Alcedo	highland	1110	1996	LB, KD, JPM	RAD-Seq	Illumina MiSeq	250	211526	0.423052	79.5211	SAMN18267976	SRR13973479
	IVA_HIGH_CAL25	Calosoma granatense	Isabela Volcan Alcedo	highland	1110	1996	LB, KD, JPM	RAD-Seq	Illumina MiSeq	250	405456	0.810912	152.427	SAMN18267977	SRR13973471
	IVA_HIGH_CAL95	Calosoma granatense	Isabela Volcan Alcedo	highland	1110	1996	LB, KD, JPM	RAD-Seq	Illumina HiSeq 1500	100	491382	0.393106	184.73	SAMN18267978	SRR13973470
	IVA_highland_CAL119	Calosoma granatense	Isabela Volcan Alcedo	highland	1110	1996	LB, KD, JPM	RAD-Seq	Illumina HiSeq 1500	100	373151	0.298521	140.282	SAMN18267979	SRR13973469
	IVA_highland_CAL120	Calosoma granatense	Isabela Volcan Alcedo	highland	1110	1996	LB, KD, JPM	RAD-Seq	Illumina HiSeq 1500	100	889078	0.711262	334.24	SAMN18267980	SRR13973467
	IVA_LOW_CAL100	Calosoma granatense	Isabela Volcan Alcedo	lowland	200	1996	LB, KD, JPM	RAD-Seq	Illumina HiSeq 1500	100	532672	0.426138	200.253	SAMN18267982	SRR13973466
	IVA_LOW_CAL101	Calosoma granatense	Isabela Volcan Alcedo	lowland	200	1996	LB, KD, JPM	RAD-Seq	Illumina HiSeq 1500	100	1339433	1.07155	503.546	SAMN18267983	SRR13973465
	IVA_LOW_CAL102	Calosoma granatense	Isabela Volcan Alcedo	lowland	25	1996	LB, KD, JPM	RAD-Seq	Illumina HiSeq 1500	100	427003	0.341602	160.527	SAMN18267984	SRR13973464
	IVA_LOW_CAL106	Calosoma granatense	Isabela Volcan Alcedo	lowland	400	1996	LB, KD, JPM	RAD-Seq	Illumina HiSeq 1500	100	317351	0.253881	119.305	SAMN18267985	SRR13973463
	IVA_LOW_CAL107	Calosoma granatense	Isabela Volcan Alcedo	lowland	400	1996	LB, KD, JPM	RAD-Seq	Illumina HiSeq 1500	100	224227	0.179382	84.2959	SAMN18267986	SRR13973462
	IVA_LOW_CAL28	Calosoma granatense	Isabela Volcan Alcedo	lowland	400	1996	LB, KD, JPM	RAD-Seq	Illumina MiSeq	250	406868	0.813736	152.958	SAMN18267988	SRR13973461
	IVA_LOW_CAL30	Calosoma granatense	Isabela Volcan Alcedo	lowland	400	1996	LB, KD, JPM	RAD-Seq	Illumina MiSeq	250	275498	0.550996	103.571	SAMN18267989	SRR13973460
	IVA_LOW_CAL9	Calosoma granatense	Isabela Volcan Alcedo	lowland	400	1996	LB, KD, JPM	RAD-Seq	Illumina MiSeq	250	832152	1.6643	312.839	SAMN18267990	SRR13973459
	IVA_LOW_CAL98	Calosoma granatense	Isabela Volcan Alcedo	lowland	400	1996	LB, KD, JPM	RAD-Seq	Illumina HiSeq 1500	100	608148	0.486518	228.627	SAMN18267991	SRR13973458
	IVA_LOW_CAL99	Calosoma granatense	Isabela Volcan Alcedo	lowland	400	1996	LB, KD, JPM	RAD-Seq	Illumina HiSeq 1500	100	507286	0.405829	190.709	SAMN18267992	SRR13973456
	IVA_lowland_CAL108	Calosoma granatense	Isabela Volcan Alcedo	lowland	400	1996	LB, KD, JPM	RAD-Seq	Illumina HiSeq 1500	100	435747	0.348598	163.815	SAMN18267993	SRR13973455
	IVA_lowland_CAL109	Calosoma granatense	Isabela Volcan Alcedo	lowland	400	1996	LB, KD, JPM	RAD-Seq	Illumina HiSeq 1500	100	329409	0.263527	123.838	SAMN18267994	SRR13973454
	SAYI_CAL133	Calosoma sayi	NA	NA	120	2012	MH	RAD-Seq	Illumina MiSeq	250	219114	0.438228	82.3737	SAMN18268096	SRR13973589
	SCB_HIGH_C309	Calosoma linelli	San Cristobal	highland	730	1996	LB, KD, JPM	RAD-Seq	Illumina HiSeq 1500	100	482940	0.386352	181.556	SAMN18268083	SRR13973603
	SCB_HIGH_CAL20	Calosoma linelli	San Cristobal	highland	730	1996	LB, KD, JPM	RAD-Seq	Illumina MiSeq	250	150756	0.301512	56.6752	SAMN18268084	SRR13973602
	SCB_HIGH_CAL22	Calosoma linelli	San Cristobal	highland	730	1996	LB, KD, JPM	RAD-Seq	Illumina MiSeq	250	325777	0.651554	122.473	SAMN18268085	SRR13973601
	SCB_HIGH_CAL24	Calosoma linelli	San Cristobal	highland	730	1996	LB, KD, JPM	RAD-Seq	Illumina MiSeq	250	142144	0.284288	53.4376	SAMN18268086	SRR13973600
	SCB_HIGH_CAL60	Calosoma linelli	San Cristobal	highland	730	1996	LB, KD, JPM	RAD-Seq	Illumina HiSeq 1500	100	396439	0.317151	149.037	SAMN18268087	SRR13973599
	SCB_HIGH_CAL72	Calosoma linelli	San Cristobal	highland	730	1996	LB, KD, JPM	RAD-Seq	Illumina HiSeq 1500	100	2642545	2.11404	993.438	SAMN18268088	SRR13973565
	SCB_HIGH_CAL74	Calosoma linelli	San Cristobal	highland	730	1996	LB, KD, JPM	RAD-Seq	Illumina HiSeq 1500	100	396486	0.317189	149.055	SAMN18268089	SRR13973564
	SCB_HIGH_CAL75	Calosoma linelli	San Cristobal	highland	730	1996	LB, KD, JPM	RAD-Seq	Illumina HiSeq 1500	100	324149	0.259319	121.861	SAMN18268090	SRR13973563
	SCB_HIGH_CAL76	Calosoma linelli	San Cristobal	highland	730	1996	LB, KD, JPM	RAD-Seq	Illumina HiSeq 1500	100	450432	0.360346	169.335	SAMN18268091	SRR13973595
	SCB_highland_CAL62	Calosoma linelli	San Cristobal	highland	730	1996	LB, KD, JPM	RAD-Seq	Illumina HiSeq 1500	100	691884	0.553507	260.107	SAMN18268092	SRR13973593
	SCB_highland_CAL71	Calosoma linelli	San Cristobal	highland	730	1996	LB, KD, JPM	RAD-Seq	Illumina HiSeq 1500	100	348358	0.278686	130.962	SAMN18268093	SRR13973562
	SCB_LOW_CAL104	Calosoma granatense	San Cristobal	lowland	2	1996	LB, KD, JPM	RAD-Seq	Illumina HiSeq 1500	100	1056166	0.844933	397.055	SAMN18267995	SRR13973453
	SCB_LOW_CAL105	Calosoma granatense	San Cristobal	lowland	2	1996	LB, KD, JPM	RAD-Seq	Illumina HiSeq 1500	100	500581	0.400465	188.188	SAMN18267996	SRR13973452
	SCB_LOW_CAL31	Calosoma granatense	San Cristobal	lowland	2	1996	LB, KD, JPM	RAD-Seq	Illumina MiSeq	250	472400	0.9448	177.594	SAMN18268001	SRR13973552
	SCB_LOW_CAL32	Calosoma granatense	San Cristobal	lowland	5	1996	LB, KD, JPM	RAD-Seq	Illumina MiSeq	250	473016	0.946032	177.826	SAMN18268002	SRR13973551
	SCB_LOW_CAL34	Calosoma granatense	San Cristobal	lowland	2	1996	LB, KD, JPM	RAD-Seq	Illumina HiSeq 1500	100	410110	0.328088	154.177	SAMN18268003	SRR13973550
	SCB_LOW_CAL35	Calosoma granatense	San Cristobal	lowland	2	1996	LB, KD, JPM	RAD-Seq	Illumina HiSeq 1500	100	804239	0.643391	302.345	SAMN18268004	SRR13973549
	SCB_LOW_CAL86	Calosoma granatense	San Cristobal	lowland	2	1996	LB, KD, JPM	RAD-Seq	Illumina HiSeq 1500	100	453279	0.362623	170.406	SAMN18268005	SRR13973548
	SCB_LOW_CAL87	Calosoma granatense	San Cristobal	lowland	2	1996	LB, KD, JPM	RAD-Seq	Illumina HiSeq 1500	100	103123	0.0824984	38.768	SAMN18268006	SRR13973546
	SCB_LOW_CAL88	Calosoma granatense	San Cristobal	lowland	2	1996	LB, KD, JPM	RAD-Seq	Illumina HiSeq 1500	100	196600	0.15728	73.9098	SAMN18268007	SRR13973545
	SCB_LOW_CAL89	Calosoma granatense	San Cristobal	lowland	2	1996	LB, KD, JPM	RAD-Seq	Illumina HiSeq 1500	100	376118	0.300894	141.398	SAMN18268008	SRR13973544
	SCB_LOW_CAL90	Calosoma granatense	San Cristobal	lowland	2	1996	LB, KD, JPM	RAD-Seq	Illumina HiSeq 1500	100	678938	0.54315	255.24	SAMN18268009	SRR13973543
	SCB_LOW_CAL91	Calosoma granatense	San Cristobal	lowland	2	1996	LB, KD, JPM	RAD-Seq	Illumina HiSeq 1500	100	268317	0.214654	100.871	SAMN18268010	SRR13973542
	SCB_lowland_C284	Calosoma granatense	San Cristobal	lowland	2	1996	LB, KD, JPM	RAD-Seq	Illumina HiSeq 1500	100	209259	0.167407	78.6688	SAMN18268011	SRR13973541
	SCB_lowland_C286	Calosoma granatense	San Cristobal	lowland	2	1996	LB, KD, JPM	RAD-Seq	Illumina HiSeq 1500	100	177964	0.142371	66.9038	SAMN18268012	SRR13973540
	SCB_lowland_C314	Calosoma granatense	San Cristobal	lowland	2	1996	LB, KD, JPM	RAD-Seq	Illumina HiSeq 1500	100	358308	0.286646	134.702	SAMN18268013	SRR13973539
	SCB_lowland_CAL126	Calosoma granatense	San Cristobal	lowland	2	1996	LB, KD, JPM	RAD-Seq	Illumina HiSeq 1500	100	199347	0.159478	74.9425	SAMN18268014	SRR13973538
	SCB_lowland_CAL127	Calosoma granatense	San Cristobal	lowland	2	1996	LB, KD, JPM	RAD-Seq	Illumina HiSeq 1500	100	688359	0.550687	258.782	SAMN18268015	SRR13973537
	SCB_lowland_CAL65	Calosoma granatense	San Cristobal	lowland	5	1996	LB, KD, JPM	RAD-Seq	Illumina HiSeq 1500	100	503428	0.402742	189.259	SAMN18268016	SRR13973535
	SCB_lowland_CAL92	Calosoma granatense	San Cristobal	lowland	2	1996	LB, KD, JPM	RAD-Seq	Illumina HiSeq 1500	100	214313	0.17145	80.5688	SAMN18268017	SRR13973534
	SCZ_HIGH_CAL26	Calosoma leleuporum	Santa Cruz	highland	825	1996	LB, KD, JPM	RAD-Seq	Illumina MiSeq	250	358679	0.717358	134.842	SAMN18268070	SRR13973515
	SCZ_HIGH_CAL27	Calosoma leleuporum	Santa Cruz	highland	825	1996	LB, KD, JPM	RAD-Seq	Illumina MiSeq	250	155413	0.310826	58.4259	SAMN18268071	SRR13973514
	STC_HIGH_CAL103	Calosoma leleuporum	Santa Cruz	highland	825	1996	LB, KD, JPM	RAD-Seq	Illumina HiSeq 1500	100	892962	0.71437	335.7	SAMN18268072	SRR13973615
	STC_HIGH_CAL47	Calosoma leleuporum	Santa Cruz	highland	875	1996	LB, KD, JPM	RAD-Seq	Illumina HiSeq 1500	100	463299	0.370639	174.173	SAMN18268073	SRR13973614
	STC_HIGH_CAL77	Calosoma leleuporum	Santa Cruz	highland	875	1996	LB, KD, JPM	RAD-Seq	Illumina HiSeq 1500	100	591093	0.472874	222.215	SAMN18268074	SRR13973613
	STC_HIGH_CAL81	Calosoma leleuporum	Santa Cruz	highland	875	1996	LB, KD, JPM	RAD-Seq	Illumina HiSeq 1500	100	412370	0.329896	155.026	SAMN18268075	SRR13973612
	STC_HIGH_CAL82	Calosoma leleuporum	Santa Cruz	highland	875	1996	LB, KD, JPM	RAD-Seq	Illumina HiSeq 1500	100	316437	0.25315	118.961	SAMN18268076	SRR13973611
	STC_HIGH_CAL84	Calosoma leleuporum	Santa Cruz	highland	875	1996	LB, KD, JPM	RAD-Seq	Illumina HiSeq 1500	100	1896238	1.51699	712.871	SAMN18268077	SRR13973610
	STC_highland_C261	Calosoma leleuporum	Santa Cruz	highland	850	1996	LB, KD, JPM	RAD-Seq	Illumina HiSeq 1500	100	358271	0.286617	134.688	SAMN18268078	SRR13973609
	STC_highland_C290	Calosoma leleuporum	Santa Cruz	highland	875	1996	LB, KD, JPM	RAD-Seq	Illumina HiSeq 1500	100	214387	0.17151	80.5966	SAMN18268079	SRR13973608
	STC_highland_CAL78	Calosoma leleuporum	Santa Cruz	highland	875	1996	LB, KD, JPM	RAD-Seq	Illumina HiSeq 1500	100	422689	0.338151	158.906	SAMN18268080	SRR13973607
	STC_highland_CAL79	Calosoma leleuporum	Santa Cruz	highland	875	1996	LB, KD, JPM	RAD-Seq	Illumina HiSeq 1500	100	423755	0.339004	159.306	SAMN18268081	SRR13973606
	STC_highland_CAL97	Calosoma leleuporum	Santa Cruz	highland	825	1996	LB, KD, JPM	RAD-Seq	Illumina HiSeq 1500	100	289057	0.231246	108.668	SAMN18268082	SRR13973604
	SCZ_LOW_CAL23	Calosoma granatense	Santa Cruz	lowland	5	1998	LB, KD, JPM	RAD-Seq	Illumina MiSeq	250	169046	0.338092	63.5511	SAMN18268020	SRR13973533
	SCZ_LOW_CAL29	Calosoma granatense	Santa Cruz	lowland	400	1996	LB, KD, JPM	RAD-Seq	Illumina MiSeq	250	241919	0.483838	90.947	SAMN18268021	SRR13973532
	STC_LOW_C276	Calosoma granatense	Santa Cruz	lowland	5	1998	LB, KD, JPM	RAD-Seq	Illumina HiSeq 1500	100	624059	0.499247	234.609	SAMN18268022	SRR13973531
	STC_LOW_C277	Calosoma granatense	Santa Cruz	lowland	5	1998	LB, KD, JPM	RAD-Seq	Illumina HiSeq 1500	100	288469	0.230775	108.447	SAMN18268023	SRR13973530
	STC_LOW_CAL122	Calosoma granatense	Santa Cruz	lowland	400	2000	LB, KD, JPM	RAD-Seq	Illumina HiSeq 1500	100	620995	0.496796	233.457	SAMN18268024	SRR13973529
	STC_LOW_CAL123	Calosoma granatense	Santa Cruz	lowland	400	2000	LB, KD, JPM	RAD-Seq	Illumina HiSeq 1500	100	593064	0.474451	222.956	SAMN18268025	SRR13973528
	STC_LOW_CAL48	Calosoma granatense	Santa Cruz	lowland	300	1996	LB, KD, JPM	RAD-Seq	Illumina HiSeq 1500	100	259459	0.207567	97.541	SAMN18268026	SRR13973527
	STC_LOW_CAL54	Calosoma granatense	Santa Cruz	lowland	5	1998	LB, KD, JPM	RAD-Seq	Illumina HiSeq 1500	100	250396	0.200317	94.1338	SAMN18268027	SRR13973526
	STC_LOW_CAL70	Calosoma granatense	Santa Cruz	lowland	400	1996	LB, KD, JPM	RAD-Seq	Illumina HiSeq 1500	100	177461	0.141969	66.7147	SAMN18268028	SRR13973524
	STC_lowland_C297	Calosoma granatense	Santa Cruz	lowland	400	1996	LB, KD, JPM	RAD-Seq	Illumina HiSeq 1500	100	266962	0.21357	100.362	SAMN18268029	SRR13973523
	STC_lowland_CAL55	Calosoma granatense	Santa Cruz	lowland	400	1996	LB, KD, JPM	RAD-Seq	Illumina HiSeq 1500	100	901931	0.721545	339.072	SAMN18268030	SRR13973522
	STC_lowland_CAL56	Calosoma granatense	Santa Cruz	lowland	5	1996	LB, KD, JPM	RAD-Seq	Illumina HiSeq 1500	100	361638	0.28931	135.954	SAMN18268031	SRR13973521
	STC_lowland_CAL58	Calosoma granatense	Santa Cruz	lowland	400	1996	LB, KD, JPM	RAD-Seq	Illumina HiSeq 1500	100	705740	0.564592	265.316	SAMN18268032	SRR13973513
	SAN_HIGH_CAL146	Calosoma galapageium	Santiago	highland	630	2014	FH, CV, WD, SMVB	RAD-Seq	Illumina MiSeq	250	586925	1.17385	220.648	SAMN18268044	SRR13973573
	SAN_HIGH_CAL147	Calosoma galapageium	Santiago	highland	630	2014	FH, CV, WD, SMVB	RAD-Seq	Illumina MiSeq	250	245917	0.491834	92.45	SAMN18268045	SRR13973571
	SAN_HIGH_CAL148	Calosoma galapageium	Santiago	highland	700	2014	FH, CV, WD, SMVB	RAD-Seq	Illumina MiSeq	250	525070	1.05014	197.395	SAMN18268046	SRR13973498
	SAN_HIGH_CAL149	Calosoma galapageium	Santiago	highland	700	2014	FH, CV, WD, SMVB	RAD-Seq	Illumina MiSeq	250	292082	0.584164	109.805	SAMN18268047	SRR13973497
	SAN_HIGH_CAL150	Calosoma galapageium	Santiago	highland	630	2014	FH, CV, WD, SMVB	RAD-Seq	Illumina MiSeq	250	190886	0.381772	71.7617	SAMN18268048	SRR13973570
	SAN_HIGH_CAL151	Calosoma galapageium	Santiago	highland	700	2014	FH, CV, WD, SMVB	RAD-Seq	Illumina MiSeq	250	347449	0.694898	130.62	SAMN18268049	SRR13973494
	SAN_HIGH_CAL152	Calosoma galapageium	Santiago	highland	630	2014	FH, CV, WD, SMVB	RAD-Seq	Illumina MiSeq	250	175695	0.35139	66.0508	SAMN18268050	SRR13973569
	SAN_HIGH_CAL153	Calosoma galapageium	Santiago	highland	700	2014	FH, CV, WD, SMVB	RAD-Seq	Illumina MiSeq	250	215891	0.431782	81.162	SAMN18268051	SRR13973492
	SAN_HIGH_CAL18	Calosoma galapageium	Santiago	highland	900	1998	LB, KD, JPM	RAD-Seq	Illumina MiSeq	250	396024	0.792048	148.881	SAMN18268052	SRR13973491
	SAN_HIGH_CAL19	Calosoma galapageium	Santiago	highland	900	1998	LB, KD, JPM	RAD-Seq	Illumina MiSeq	250	416380	0.83276	156.534	SAMN18268053	SRR13973490
	SAN_HIGH_CAL37	Calosoma galapageium	Santiago	highland	900	1998	LB, KD, JPM	RAD-Seq	Illumina HiSeq 1500	100	134003	0.107202	50.3771	SAMN18268054	SRR13973489
	SAN_HIGH_CAL38	Calosoma galapageium	Santiago	highland	900	1998	LB, KD, JPM	RAD-Seq	Illumina HiSeq 1500	100	382708	0.306166	143.875	SAMN18268055	SRR13973488
	SAN_HIGH_CAL52	Calosoma galapageium	Santiago	highland	900	1998	LB, KD, JPM	RAD-Seq	Illumina HiSeq 1500	100	716367	0.573094	269.311	SAMN18268056	SRR13973487
	SAN_HIGH_CAL53	Calosoma galapageium	Santiago	highland	900	1998	LB, KD, JPM	RAD-Seq	Illumina HiSeq 1500	100	555879	0.444703	208.977	SAMN18268057	SRR13973486
	SAN_HIGH_CAL66	Calosoma galapageium	Santiago	highland	900	1998	LB, KD, JPM	RAD-Seq	Illumina HiSeq 1500	100	1110368	0.888294	417.432	SAMN18268058	SRR13973484
	SAN_HIGH_CAL67	Calosoma galapageium	Santiago	highland	900	1998	LB, KD, JPM	RAD-Seq	Illumina HiSeq 1500	100	839272	0.671418	315.516	SAMN18268059	SRR13973483
	SAN_highland_CAL124	Calosoma galapageium	Santiago	highland	900	1996	LB, KD, JPM	RAD-Seq	Illumina HiSeq 1500	100	215863	0.17269	81.1515	SAMN18268060	SRR13973481
	SAN_highland_CAL41	Calosoma galapageium	Santiago	highland	900	1998	LB, KD, JPM	RAD-Seq	Illumina HiSeq 1500	100	355189	0.284151	133.53	SAMN18268061	SRR13973520
	SAN_highland_CAL49	Calosoma galapageium	Santiago	highland	900	1998	LB, KD, JPM	RAD-Seq	Illumina HiSeq 1500	100	209598	0.167678	78.7962	SAMN18268062	SRR13973519
	SAN_highland_CAL50	Calosoma galapageium	Santiago	highland	900	1998	LB, KD, JPM	RAD-Seq	Illumina HiSeq 1500	100	959383	0.767506	360.67	SAMN18268063	SRR13973518
	SAN_highland_CAL93	Calosoma galapageium	Santiago	highland	900	1998	LB, KD, JPM	RAD-Seq	Illumina HiSeq 1500	100	212563	0.17005	79.9109	SAMN18268064	SRR13973517
	SAN_highland_CAL94	Calosoma galapageium	Santiago	highland	900	1998	LB, KD, JPM	RAD-Seq	Illumina HiSeq 1500	100	184523	0.147618	69.3695	SAMN18268065	SRR13973516
	SAN_LOW_C144	Calosoma granatense	Santiago	lowland	10	1998	LB, KD, JPM	RAD-Seq	Illumina HiSeq 1500	100	564938	0.45195	212.383	SAMN18268033	SRR13973512
	SAN_LOW_C238	Calosoma granatense	Santiago	lowland	10	1998	LB, KD, JPM	RAD-Seq	Illumina HiSeq 1500	100	141279	0.113023	53.1124	SAMN18268034	SRR13973511
	SAN_LOW_CAL154	Calosoma granatense	Santiago	lowland	175	2014	FH, CV, WD, SMVB	RAD-Seq	Illumina MiSeq	250	324128	0.648256	121.853	SAMN18268035	SRR13973510
	SAN_LOW_CAL155	Calosoma granatense	Santiago	lowland	175	2014	FH, CV, WD, SMVB	RAD-Seq	Illumina MiSeq	250	89425	0.17885	33.6184	SAMN18268036	SRR13973509
	SAN_LOW_CAL156	Calosoma granatense	Santiago	lowland	175	2014	FH, CV, WD, SMVB	RAD-Seq	Illumina MiSeq	250	456395	0.91279	171.577	SAMN18268037	SRR13973568
	SAN_LOW_CAL157	Calosoma granatense	Santiago	lowland	280	2014	FH, CV, WD, SMVB	RAD-Seq	Illumina MiSeq	250	167614	0.335228	63.0128	SAMN18268038	SRR13973506
	SAN_LOW_CAL158	Calosoma granatense	Santiago	lowland	175	2014	FH, CV, WD, SMVB	RAD-Seq	Illumina MiSeq	250	413180	0.82636	155.331	SAMN18268039	SRR13973567
	SAN_LOW_CAL159	Calosoma granatense	Santiago	lowland	360	2014	FH, CV, WD, SMVB	RAD-Seq	Illumina MiSeq	250	176751	0.353502	66.4477	SAMN18268040	SRR13973504
	SAN_LOW_CAL160	Calosoma granatense	Santiago	lowland	360	2014	FH, CV, WD, SMVB	RAD-Seq	Illumina MiSeq	250	439973	0.879946	165.403	SAMN18268041	SRR13973503
	SAN_LOW_CAL161	Calosoma granatense	Santiago	lowland	360	2014	FH, CV, WD, SMVB	RAD-Seq	Illumina MiSeq	250	230884	0.461768	86.7985	SAMN18268042	SRR13973502
	SAN_lowland_C237	Calosoma granatense	Santiago	lowland	10	1998	LB, KD, JPM	RAD-Seq	Illumina HiSeq 1500	100	193400	0.15472	72.7068	SAMN18268043	SRR13973501
Short-read genome assembly
	BGI_21	Calosoma granatense	Santa Cruz	lowland	350	2014	FH, CV, WD, SMVB	WGS_170bp insert	Illumina HiSeq 2000	100	36491744	7.29835	23.4908	SAMN18268099	SRR13973474
	BGI_21	Calosoma granatense	Santa Cruz	lowland	350	2014	FH, CV, WD, SMVB	WGS_500bp insert	Illumina HiSeq 2000	100	38011640	7.60233	24.4692	SAMN18268099	SRR13973473
	BGI_21	Calosoma granatense	Santa Cruz	lowland	350	2014	FH, CV, WD, SMVB	WGS_800bp insert	Illumina HiSeq 2000	100	30420543	6.08411	19.5826	SAMN18268099	SRR13973472
	BGI_08, BGI_10, BGI_11, BGI_13	Calosoma granatense	Santa Cruz	lowland	350	2014	FH, CV, WD, SMVB	WGS_2Kb insert	Illumina HiSeq 2000	50	73990454	7.39905	23.8149	SAMN18268100	SRR13973476
	BGI_09, BGI_12, BGI_16	Calosoma granatense	Santa Cruz	lowland	350	2014	FH, CV, WD, SMVB	WGS_5Kb insert	Illumina HiSeq 2000	50	37488335	3.74883	12.0662	SAMN18268101	SRR13973475
	BGI_10,BGI_11, BGI_12	Calosoma granatense	Santa Cruz	lowland	350	2014	FH, CV, WD, SMVB	WGS_10Kb insert	Illumina HiSeq 2000	50	51828266	5.18283	16.6817	SAMN18268102	SRR13973478
	BGI_13, BGI_14, BGI_15	Calosoma granatense	Santa Cruz	lowland	350	2014	FH, CV, WD, SMVB	WGS_20Kb insert	Illumina HiSeq 2000	50	25994020	2.5994	8.36655	SAMN18268103	SRR13973477
Notes:
1 LB=Léon Baert,WD = Wouter Dekoninck,KD = Konjev Desender, FH = Frederik Hendrickx, MH = Martin Husemann, JPM = Jean-Pierre Maelfait, CV = Carl Vangestel, SMVB= Steven M Van Belleghem											104923927	419695708
2 Paired reads
3 Coverage of RADseq data represents expected coverage of forward reads and 1,330 SbfI restriction sites in the genome assembly
4 Coverage of WGS data is based on an expected genome size of 0.310Gb (k-mer based estimate with k-mer size of 15)
