# Supplementary material for: Chromosomal inversions from an initial ecotypic divergence drive a gradual repeated radiation of Galápagos beetles
Source: Sci Adv. 2024 May 31;10(22):eadk7906. doi: 10.1126/sciadv.adk7906 (PMC11141621; doi:10.1126/sciadv.adk7906)
Supplement: Supplementary file 2 — Data S1 to S6 [file sciadv.adk7906_data_s1_to_s6.zip › adk7906_data_S3.xlsx]

## Sheet: Assembly statistics
Assembly statistics
Contiguity
	Size (bp)	Number
Total size	167880245	6045
% of estimated genome size1	0.968955
Average contig length	27771.8
Largest contig	9054498
N's	7845111
N50	5661975	12
N90	464536	47
Completeness (BUSCO, n = 1658)
	%
Single ([C]	0.766
Duplicated ([D]	0.003
Fragmented [F]	0.084
Missing [M]	0.147
Repeat content
	Total length (bp)	Number	%
Retroelements	357239	964	0.0021
DNA transposons	261782	637	0.0015
Unclassified repeats	13697054	88618	0.0796
Small RNA	18049	239	0.0001
Simple repeats	4231469	97324	0.0246
Low complexity	436669	8017	0.0025

## Sheet: Repeat content
Repeat content
				n elements	total length (bp)	percentage
Total repeat						0.544
Total interspersed repeats:					372192	0.0022
Retroelements				326	120538	0.0007
	SINEs:			0	0	0
	Penelope			0	0	0
	LINEs:			108	19742	0.0001
		CRE/SLACS		0	0	0
			L2/CR1/Rex	79	14024	0.0001
			R1/LOA/Jockey	14	1280	0
			R2/R4/NeSL	1	63	0
			RTE/Bov-B	0	0	0
			L1/CIN4	0	0	0
	LTR	elements:		218	100796	0.0006
		BEL/Pao		36	13811	0.0005
		Ty1/Copia		46	22168	0.0001
		Gypsy/DIRS1		136	64817	0.0004
			Retroviral	0	0	0
DNA transposons				595	251529	0.0015
	hobo-Activator			2	424	0
	Tc1-IS630-Pogo			40	9829	0.0001
	En-Spm			0	0	0
	MuDR-IS905			0	0	0
	PiggyBac			0	0	0
	Tourist/Harbinger			0	0	0
	Other (Mirage, P-element, Transib)			0	0	0
Rolling-circles				0	0	0
Unclassified				88618	13697054	0.0816
Small RNA				239	18049	0.0001
Satellites:				1	51	0
Simple repeats				97324	4231469	0.0252
Low complexity:				8017	436669	0.0026
