# Supplementary material for: Chromosomal inversions from an initial ecotypic divergence drive a gradual repeated radiation of Galápagos beetles
Source: Sci Adv. 2024 May 31;10(22):eadk7906. doi: 10.1126/sciadv.adk7906 (PMC11141621; doi:10.1126/sciadv.adk7906)
Supplement: Supplementary file 2 — Data S1 to S6 [file sciadv.adk7906_data_s1_to_s6.zip › adk7906_data_S4.xlsx]

## Sheet: Fst values
	FER_low	FER_high	IVA_low	IVA_high	SAN_low	SAN_high	SCZ_low	SCZ_high	SCB_low
FER_high	-0.0055749
IVA_low	0.0025061	0.0049453
IVA_high	0.010897	0.0094113	0.0058943
SAN_low	0.0058218	0.012227	0.01222	0.02594
SAN_high	0.031173	0.029994	0.031017	0.034589	0.03254
SCZ_low	0.014742	0.019257	0.0080807	0.021423	0.0065402	0.033435
SCZ_high	0.06501	0.067072	0.055436	0.053702	0.059787	0.058298	0.050144
SCB_low	0.074341	0.080515	0.06187	0.074035	0.063179	0.082595	0.051759	0.10442
SCB_high	0.23431	0.23916	0.20035	0.2079	0.20646	0.19932	0.19707	0.22347	0.18538
