# Supplementary material for: Chromosomal inversions from an initial ecotypic divergence drive a gradual repeated radiation of Galápagos beetles
Source: Sci Adv. 2024 May 31;10(22):eadk7906. doi: 10.1126/sciadv.adk7906 (PMC11141621; doi:10.1126/sciadv.adk7906)
Supplement: Supplementary file 2 — Data S1 to S6 [file sciadv.adk7906_data_s1_to_s6.zip › adk7906_data_S5.xlsx]

## Sheet: Admixture analysis
Type	Weight	Migration edge	F4 test	F4 value	SE	Z	Description
interspecific	0.950	SCB_LOW:0.00447084 to SCB_HIGH:15.4027	F4(Sayi, SCB_High; SCB_Low, SAN_Low/SCZ_Low)	-0.0012	2.66e-05	-43.14	admixture between C. linelli and C. granatense of oldest island SCB
interspecific	0.0243	SCB_HIGH:15.4027 to (SCZ_HIGH:0.00749272,SAN_HIGH:0.00909137):0.00701776	F4(Sayi, SCB_High; SAN_High/SCZ_High, SAN_Low/SCZ_Low)	-0.00055	3.17e-05	-17.48	admixture between C. linelli and C. galapageium / C. leleuporum
interspecific	0.00281	SCB_HIGH:15.4027 to (FER_LOW:0,((IVA_LOW:0.00208104,IVA_HIGH:0):0.00117875,FER_HIGH:0):0.00335504):0.000483503	F4(Sayi, SCB_High; FER_High/IVA_High, SAN_Low/SCZ_Low)	-7.6e-05	2.07e-05	-3.68	admixture between C. linelli and highland populations of C. granatense of FER and IVA
			F4(Sayi, SCB_High; FER_Low/IVA_Low, SAN_Low/SCZ_Low)	2.8e-05	1.79e-05	1.55	admixture between C. linelli and lowland populations of C. granatense of FER and IVA
interspecific	0.476	SAN_HIGH:0.00909137 to ((IVA_LOW:0.00208104,IVA_HIGH:0):0.00117875,FER_HIGH:0):0.00335504	F4(Sayi, SAN_High; FER_High/IVA_High, FER_Low/IVA_Low)	-0.0016	3.08e-05	-51.22	admixture between C. galapageium and highland populations of C. granatense of FER and IVA
intraspecific	0.359	((IVA_LOW:0.00208104,IVA_HIGH:0):0.00117875,FER_HIGH:0):0.00335504 to FER_HIGH:0
intraspecific	0.430	FER_LOW:0 to IVA_LOW:0.00208104
