# Supplementary material for: Chromosomal inversions from an initial ecotypic divergence drive a gradual repeated radiation of Galápagos beetles
Source: Sci Adv. 2024 May 31;10(22):eadk7906. doi: 10.1126/sciadv.adk7906 (PMC11141621; doi:10.1126/sciadv.adk7906)
Supplement: Supplementary file 2 — Data S1 to S6 [file sciadv.adk7906_data_s1_to_s6.zip › adk7906_data_S6.xlsx]

## Sheet: Sheet1
Scaffold	SV type	SV start	SV end	SV length	Q	P high-low	n RADtag	Pgeno	PHL-LL	PHH-LL	PHL-HH	rS(HH)	P rS(HH)	rS(LL)	P rS(LL)
scaffold158	Inversion	1701112	7624939	5923827	99	7.2e-05	23	<2E-16	<2E-07	2.2e-06	<2E-07	-0.96	2.24e-07	0.65	0.017
scaffold167	Inversion	760528	5294525	4533997	99	0.0038	9	<2E-16	<2E-07	<2E-07	<2E-07	-0.96	3.4e-06	0.07	0.78
scaffold169	Inversion	1057791	4614186	3556395	99	0.01	21	<2E-16	<2E-07	2.66e-05	<2E-07	-0.97	3.28e-07	-0.28	0.33
scaffold48478	Inversion	1985964	6286057	4300093	99	2.09e-07	22	<2E-16	<2E-07	2.1e-06	<2E-07	-0.95	6.8e-06	-0.16	0.61
scaffold57	Inversion	1291095	5011189	3720094	99	4.01e-07	20	<2E-16	<2E-07	<2E-07	<2E-07	-0.93	7.5e-05	-0.5	0.06
scaffold96	Inversion	896427	1110117	213690	99	0.042	2	<2E-16	<2E-07	<2E-07	<2E-07	-0.97	2.3e-08	-0.13	0.64
scaffold240	Interchromosomal translocation	NA	1176655	1176655	99	0.0008	8	<2E-16	<2E-07	0.0046	<2E-07	0.05	0.8	-0.71	0.01
scaffold78	Interchromosomal translocation	NA	788332	788332	99	2.11e-06	2	<2E-16	<2E-07	1.1e-07	<2E-07	-0.46	0.04	0.88	0.002
scaffold521	Undetermined	6571448	6783082	211634	99	0.000647	1	<2E-16	<2E-07	<2E-07	<2E-07	-0.97	1.9e-08	0.21	0.49
Notes
1	The region of elevated divergence on this scaffold was flanked by a deletion at position 6,571,448 and a deletion at position 6,783,082 that were both statistically supported by a significantly different number of reads between high- and lowland individuals (P high-low = 0.000647 and P high-low = 0.0000125 respectively).
